# Supplementary material for: In-Depth Temporal Transcriptome Profiling of an Alphaherpesvirus Using Nanopore Sequencing
Source: Viruses. 2022 Jun 13;14(6):1289. doi: 10.3390/v14061289 (PMC9229804; doi:10.3390/v14061289)
Supplement: Supplementary file 1 [file viruses-14-01289-s001.zip]

Archive with 13 entries (13 files):
- SupplementaryFigureS1.tiff
- SupplementaryFigureS10.tiff
- SupplementaryFigureS11.jpg
- SupplementaryFigureS2.jpg
- SupplementaryFigureS3.jpg
- SupplementaryFigureS4.tif
- SupplementaryFigureS5.jpg
- SupplementaryFigureS6.jpg
- SupplementaryFigureS7.jpg
- SupplementaryFigureS8.jpg
- SupplementaryFigureS9.jpg
- SupplementaryTableS1.xlsx
- SupplementaryTableS2.xlsx
