# Supplementary material for: In-Depth Temporal Transcriptome Profiling of an Alphaherpesvirus Using Nanopore Sequencing
Source: Viruses. 2022 Jun 13;14(6):1289. doi: 10.3390/v14061289 (PMC9229804; doi:10.3390/v14061289)
Supplement: Supplementary file 1 [file viruses-14-01289-s001.zip › SupplementaryTableS1.xlsx]

## Sheet: IE genes
Type	Gene	Splice	Start	Stop	Splice 1 -ac.	Splice 1 -d.	Splice 2 -ac.	Splice 2 -d.	Splice 3 -ac.	Splice 3 -d.	Splice 4 -ac.	Splice 4 -d.	Splice 5 -ac.	Splice 5 -d.	6h - 20	6h - 100	8h -20	8h - 100	No of reads
mRNA	circ	No	74	1281	-	-	-	-	-	-	-	-	-	-	5	6	3	6	20
mRNA	circ	No	85	1281	-	-	-	-	-	-	-	-	-	-	4	2	3	4	13
mRNA	circ	No	469	1281	-	-	-	-	-	-	-	-	-	-	83	56	439	71	649
mRNA	circ	No	559	1281	-	-	-	-	-	-	-	-	-	-	7	12	4	6	29
mRNA	circ	No	921	1281	-	-	-	-	-	-	-	-	-	-	10	7	22	15	54
mRNA	UL54	No	1617	2689	-	-	-	-	-	-	-	-	-	-	20	6	112	10	148
mRNA	UL54	No	1617	2883	-	-	-	-	-	-	-	-	-	-	14	9	110	5	138
mRNA	UL54	No	1617	2946	-	-	-	-	-	-	-	-	-	-	2790	393	14505	587	18275
mRNA	UL54	No	1617	3095	-	-	-	-	-	-	-	-	-	-	16	1	29	2	48
mRNA	BICP4-BICP0	Splice	100687	108660	100687	102950	108438	108660	-	-	-	-	-	-	1	0	0	0	1
mRNA	BICP4-BICP0	Splice	100687	108625	100687	102950	108438	108625	-	-	-	-	-	-	0	0	1	0	1
mRNA	BICP4-BICP0	Splice	100687	108732	100687	102950	108438	108732	-	-	-	-	-	-	0	1	1	0	2
mRNA	BICP4-BICP0	Splice	100687	108790	100687	102950	108438	108790	-	-	-	-	-	-	11	21	17	26	75
mRNA	BICP4-BICP0	Splice	100687	108703	100687	102950	108438	108703	-	-	-	-	-	-	0	0	0	1	1
mRNA	BICP4-BICP0	Splice	100687	108582	100687	102950	108438	108582	-	-	-	-	-	-	0	2	0	1	3
mRNA	BICP4-BICP0	Splice	100687	108613	100687	102950	108438	108613	-	-	-	-	-	-	0	0	0	1	1
truncated	BICP0	No	100687	101587	-	-	-	-	-	-	-	-	-	-	8	2	10	6	26
truncated	BICP0	No	100687	102502	-	-	-	-	-	-	-	-	-	-	5	1	1	1	8
truncated	BICP0	No	100687	101186	-	-	-	-	-	-	-	-	-	-	7	4	16	7	34
truncated	BICP0	No	100687	101935	-	-	-	-	-	-	-	-	-	-	11	11	15	6	43
truncated	BICP0	No	100687	101969	-	-	-	-	-	-	-	-	-	-	5	12	6	5	28
truncated	BICP0	No	100687	102077	-	-	-	-	-	-	-	-	-	-	7	16	15	16	54
truncated	BICP0	No	100687	101166	-	-	-	-	-	-	-	-	-	-	8	8	17	8	41
truncated	BICP0	No	100687	101987	-	-	-	-	-	-	-	-	-	-	15	12	6	17	50
truncated	BICP0	No	100687	102032	-	-	-	-	-	-	-	-	-	-	5	11	5	7	28
ncRNA	BICP0	No	100687	101103	-	-	-	-	-	-	-	-	-	-	7	10	18	5	40
truncated	BICP0	No	100687	102140	-	-	-	-	-	-	-	-	-	-	7	5	4	8	24
truncated	BICP0	No	100687	102403	-	-	-	-	-	-	-	-	-	-	7	2	5	2	16
truncated	BICP0	No	100687	102259	-	-	-	-	-	-	-	-	-	-	4	5	10	13	32
mRNA	BICP0	No	100687	104120	-	-	-	-	-	-	-	-	-	-	0	0	1	0	1
mRNA	BICP4	Splice	103140	108790	103140	107967	108438	108790	-	-	-	-	-	-	0	2	0	0	2
ncRNA	BICP4	No	103140	103293	-	-	-	-	-	-	-	-	-	-	3	9	6	5	23
truncated	BICP4	No	103140	105640	-	-	-	-	-	-	-	-	-	-	2	0	1	0	3
truncated	BICP4	No	103140	105731	-	-	-	-	-	-	-	-	-	-	1	0	0	0	1
truncated	BICP4	No	103140	107708	-	-	-	-	-	-	-	-	-	-	1	0	0	0	1
truncated	BICP4	No	103140	104936	-	-	-	-	-	-	-	-	-	-	1	0	0	0	1
ncRNA	BICP4	No	103140	104120	-	-	-	-	-	-	-	-	-	-	0	1	0	0	1
ncRNA	BICP4	No	103140	104492	-	-	-	-	-	-	-	-	-	-	0	0	1	0	1
mRNA	BICP4	Splice	103167	108790	103167	107967	108438	108790	-	-	-	-	-	-	0	0	0	1	1
truncated	BICP4	No	103167	105015	-	-	-	-	-	-	-	-	-	-	1	0	0	0	1
ncRNA	BICP4	No	103167	103293	-	-	-	-	-	-	-	-	-	-	0	1	0	1	2
ncRNA	BICP4	No	103167	104492	-	-	-	-	-	-	-	-	-	-	0	1	0	1	2
truncated	BICP4	No	103167	105640	-	-	-	-	-	-	-	-	-	-	0	0	2	0	2
truncated	BICP4	No	103167	105603	-	-	-	-	-	-	-	-	-	-	0	0	0	1	1
ncRNA	BICP4	No	103305	104492	-	-	-	-	-	-	-	-	-	-	0	1	0	0	1
truncated	BICP4	No	103408	107708	-	-	-	-	-	-	-	-	-	-	0	0	0	1	1
mRNA	BICP4	Splice	103642	108790	103642	107967	108438	108790	-	-	-	-	-	-	0	1	0	0	1
truncated	BICP4	No	103642	105640	-	-	-	-	-	-	-	-	-	-	0	1	0	0	1
mRNA	BICP4	Splice	103656	108790	103656	107967	108438	108790	-	-	-	-	-	-	0	0	0	1	1
truncated	BICP4	No	103656	105485	-	-	-	-	-	-	-	-	-	-	0	1	0	0	1
truncated	BICP4	No	103706	104936	-	-	-	-	-	-	-	-	-	-	0	0	1	0	1
truncated	BICP4	No	103732	105640	-	-	-	-	-	-	-	-	-	-	0	0	1	0	1
truncated	BICP4	No	103751	105592	-	-	-	-	-	-	-	-	-	-	0	0	1	0	1
ncRNA	BICP4	No	103771	104492	-	-	-	-	-	-	-	-	-	-	0	0	0	1	1
ncRNA	BICP4	No	103814	104120	-	-	-	-	-	-	-	-	-	-	1	0	1	0	2
ncRNA	BICP4	No	103814	104492	-	-	-	-	-	-	-	-	-	-	0	0	1	0	1
truncated	BICP4	Splice	103841	107708	103841	106484	106673	107708	-	-	-	-	-	-	0	1	0	0	1
mRNA	BICP4	Splice	103841	108582	103841	107967	108438	108582	-	-	-	-	-	-	1	1	2	4	8
mRNA	BICP4	Splice	103841	108625	103841	107967	108438	108625	-	-	-	-	-	-	1	0	2	0	3
truncated	BICP4	Splice	103841	107925	103841	106484	106673	107925	-	-	-	-	-	-	0	0	1	0	1
mRNA	BICP4	Splice	103841	108582	103841	106484	106673	107967	108438	108582	-	-	-	-	0	0	0	2	2
mRNA	BICP4	Splice	103841	108790	103841	107967	108438	108790	-	-	-	-	-	-	43	82	43	88	256
mRNA	BICP4	Splice	103841	108703	103841	107967	108438	108703	-	-	-	-	-	-	1	2	2	5	10
mRNA	BICP4	Splice	103841	108660	103841	107967	108438	108660	-	-	-	-	-	-	0	1	1	2	4
mRNA	BICP4	Splice	103841	108790	103841	106484	106673	107967	108438	108790	-	-	-	-	1	2	0	2	5
mRNA	BICP4	Splice	103841	108613	103841	107967	108438	108613	-	-	-	-	-	-	0	3	3	2	8
mRNA	BICP4	Splice	103841	108646	103841	107967	108438	108646	-	-	-	-	-	-	1	2	1	3	7
mRNA	BICP4	Splice	103841	108732	103841	107967	108438	108732	-	-	-	-	-	-	0	3	0	3	6
mRNA	BICP4	Splice	103841	108582	103841	107924	108438	108582	-	-	-	-	-	-	0	0	0	1	1
mRNA	BICP4	Splice	103841	108790	103841	107924	108438	108790	-	-	-	-	-	-	0	0	0	1	1
truncated	BICP4	No	103841	105603	-	-	-	-	-	-	-	-	-	-	5	3	11	6	25
truncated	BICP4	No	103841	105485	-	-	-	-	-	-	-	-	-	-	26	9	51	18	104
ncRNA	BICP4	No	103841	104492	-	-	-	-	-	-	-	-	-	-	49	29	162	49	289
truncated	BICP4	No	103841	104936	-	-	-	-	-	-	-	-	-	-	23	28	53	37	141
truncated	BICP4	No	103841	105362	-	-	-	-	-	-	-	-	-	-	9	4	24	5	42
truncated	BICP4	No	103841	107642	-	-	-	-	-	-	-	-	-	-	2	2	4	4	12
truncated	BICP4	No	103841	105873	-	-	-	-	-	-	-	-	-	-	5	4	5	9	23
ncRNA	BICP4	No	103841	104120	-	-	-	-	-	-	-	-	-	-	25	21	54	24	124
truncated	BICP4	No	103841	105731	-	-	-	-	-	-	-	-	-	-	9	3	17	10	39
truncated	BICP4	No	103841	105015	-	-	-	-	-	-	-	-	-	-	20	12	44	32	108
truncated	BICP4	No	103841	107864	-	-	-	-	-	-	-	-	-	-	5	2	8	3	18
truncated	BICP4	No	103841	106923	-	-	-	-	-	-	-	-	-	-	1	1	5	1	8
truncated	BICP4	No	103841	105592	-	-	-	-	-	-	-	-	-	-	17	5	43	15	80
truncated	BICP4	No	103841	105640	-	-	-	-	-	-	-	-	-	-	37	40	107	73	257
truncated	BICP4	No	103841	107696	-	-	-	-	-	-	-	-	-	-	2	0	2	2	6
truncated	BICP4	No	103841	107293	-	-	-	-	-	-	-	-	-	-	1	0	6	3	10
mRNA	BICP4	No	103841	108613	-	-	-	-	-	-	-	-	-	-	1	0	0	0	1
truncated	BICP4	No	103841	107588	-	-	-	-	-	-	-	-	-	-	2	1	7	1	11
truncated	BICP4	No	103841	107708	-	-	-	-	-	-	-	-	-	-	3	0	1	4	8
truncated	BICP4	No	103841	105766	-	-	-	-	-	-	-	-	-	-	3	4	6	6	19
mRNA	BICP4	No	103841	107945	-	-	-	-	-	-	-	-	-	-	1	0	2	1	4
mRNA	BICP4	No	103841	108790	-	-	-	-	-	-	-	-	-	-	1	4	4	10	19
truncated	BICP4	No	103841	106277	-	-	-	-	-	-	-	-	-	-	1	0	2	0	3
truncated	BICP4	No	103841	106844	-	-	-	-	-	-	-	-	-	-	0	3	1	2	6
mRNA	BICP4	No	103841	108732	-	-	-	-	-	-	-	-	-	-	0	1	0	0	1
truncated	BICP4	No	103841	107280	-	-	-	-	-	-	-	-	-	-	0	1	2	2	5
truncated	BICP4	No	103841	107756	-	-	-	-	-	-	-	-	-	-	0	1	2	1	4
truncated	BICP4	No	103841	106754	-	-	-	-	-	-	-	-	-	-	0	0	2	2	4
truncated	BICP4	No	103841	107925	-	-	-	-	-	-	-	-	-	-	0	0	1	0	1
truncated	BICP4	No	103841	107843	-	-	-	-	-	-	-	-	-	-	0	0	1	1	2
ncRNA	BICP4	Splice	105666	108582	105666	107967	108438	108582	-	-	-	-	-	-	0	0	1	0	1
ncRNA	BICP4	Splice	105666	108646	105666	107967	108438	108646	-	-	-	-	-	-	0	0	1	0	1
ncRNA	BICP4	Splice	105666	108790	105666	107967	108438	108790	-	-	-	-	-	-	3	1	3	2	9
ncRNA	BICP4	Splice	105666	107864	105666	106484	106673	107864	-	-	-	-	-	-	0	0	0	1	1
ncRNA	BICP4	No	105666	106844	-	-	-	-	-	-	-	-	-	-	0	1	1	0	2
ncRNA	BICP4	No	105666	106923	-	-	-	-	-	-	-	-	-	-	0	0	1	0	1
ncRNA	BICP4	No	105666	108790	-	-	-	-	-	-	-	-	-	-	0	0	0	1	1
ncRNA	BICP4	Splice	105737	108703	105737	107967	108438	108703	-	-	-	-	-	-	1	0	0	0	1
ncRNA	BICP4	Splice	105737	108790	105737	106484	106673	107967	108438	108790	-	-	-	-	1	1	0	0	2
ncRNA	BICP4	Splice	105737	108582	105737	107967	108438	108582	-	-	-	-	-	-	1	1	0	0	2
ncRNA	BICP4	Splice	105737	108646	105737	107967	108438	108646	-	-	-	-	-	-	0	1	0	0	1
ncRNA	BICP4	Splice	105737	108790	105737	107967	108438	108790	-	-	-	-	-	-	11	3	4	6	24
ncRNA	BICP4	No	105737	107756	-	-	-	-	-	-	-	-	-	-	1	0	0	1	2
ncRNA	BICP4	No	105737	107864	-	-	-	-	-	-	-	-	-	-	3	0	1	0	4
ncRNA	BICP4	No	105737	106844	-	-	-	-	-	-	-	-	-	-	1	0	0	0	1
ncRNA	BICP4	No	105737	107280	-	-	-	-	-	-	-	-	-	-	1	0	2	0	3
ncRNA	BICP4	No	105737	107696	-	-	-	-	-	-	-	-	-	-	2	0	0	0	2
ncRNA	BICP4	No	105737	107642	-	-	-	-	-	-	-	-	-	-	2	0	1	0	3
ncRNA	BICP4	No	105737	107925	-	-	-	-	-	-	-	-	-	-	0	1	0	0	1
ncRNA	BICP4	No	105737	108790	-	-	-	-	-	-	-	-	-	-	0	1	3	0	4
ncRNA	BICP4	No	105737	107588	-	-	-	-	-	-	-	-	-	-	0	0	4	0	4
ncRNA	BICP4	No	105737	106754	-	-	-	-	-	-	-	-	-	-	0	0	1	1	2
ncRNA	BICP4	No	105737	107708	-	-	-	-	-	-	-	-	-	-	0	0	2	1	3
ncRNA	BICP4	No	105737	106277	-	-	-	-	-	-	-	-	-	-	0	0	1	0	1
ncRNA	BICP4	No	105737	107945	-	-	-	-	-	-	-	-	-	-	0	0	0	1	1
ncRNA	BICP4	Splice	105786	108582	105786	107967	108438	108582	-	-	-	-	-	-	2	0	0	0	2
ncRNA	BICP4	Splice	105786	108613	105786	107967	108438	108613	-	-	-	-	-	-	1	0	0	0	1
ncRNA	BICP4	Splice	105786	108790	105786	107924	108438	108790	-	-	-	-	-	-	0	1	0	0	1
ncRNA	BICP4	Splice	105786	107280	105786	106484	106673	107280	-	-	-	-	-	-	0	0	1	0	1
ncRNA	BICP4	Splice	105786	108790	105786	107967	108438	108790	-	-	-	-	-	-	19	7	6	8	40
ncRNA	BICP4	Splice	105786	108625	105786	107967	108438	108625	-	-	-	-	-	-	1	0	0	2	3
ncRNA	BICP4	Splice	105786	108732	105786	107967	108438	108732	-	-	-	-	-	-	0	1	1	1	3
ncRNA	BICP4	Splice	105786	108703	105786	106484	106673	107967	108438	108703	-	-	-	-	0	0	0	1	1
ncRNA	BICP4	Splice	105786	108790	105786	106484	106673	107967	108438	108790	-	-	-	-	0	0	0	1	1
ncRNA	BICP4	No	105786	107756	-	-	-	-	-	-	-	-	-	-	1	0	0	1	2
ncRNA	BICP4	No	105786	107864	-	-	-	-	-	-	-	-	-	-	1	0	3	1	5
ncRNA	BICP4	No	105786	108790	-	-	-	-	-	-	-	-	-	-	3	0	1	0	4
ncRNA	BICP4	No	105786	107588	-	-	-	-	-	-	-	-	-	-	1	0	0	0	1
ncRNA	BICP4	No	105786	106844	-	-	-	-	-	-	-	-	-	-	1	0	2	2	5
ncRNA	BICP4	No	105786	107945	-	-	-	-	-	-	-	-	-	-	1	0	0	0	1
ncRNA	BICP4	No	105786	106277	-	-	-	-	-	-	-	-	-	-	1	0	2	0	3
ncRNA	BICP4	No	105786	106923	-	-	-	-	-	-	-	-	-	-	0	1	2	0	3
ncRNA	BICP4	No	105786	107696	-	-	-	-	-	-	-	-	-	-	0	0	1	0	1
ncRNA	BICP4	No	105786	107708	-	-	-	-	-	-	-	-	-	-	0	0	2	1	3
ncRNA	BICP4	No	105786	106754	-	-	-	-	-	-	-	-	-	-	0	0	1	2	3
ncRNA	BICP4	No	105786	107293	-	-	-	-	-	-	-	-	-	-	0	0	1	0	1
ncRNA	BICP4	No	105786	107642	-	-	-	-	-	-	-	-	-	-	0	0	1	2	3
ncRNA	BICP4	No	105786	107280	-	-	-	-	-	-	-	-	-	-	0	0	0	1	1
ncRNA	BICP4	No	108347	108790	-	-	-	-	-	-	-	-	-	-	13	2	5	8	28
mRNA	BICP22	Splice	111380	113888	111380	112570	112866	113888	-	-	-	-	-	-	0	1	2	0	3
mRNA	BICP22	Splice	111380	113888	111380	112283	112503	113888	-	-	-	-	-	-	0	0	1	0	1
mRNA	BICP22	Splice	111380	113888	111380	112283	112503	112570	112866	113888	-	-	-	-	1	0	0	1	2
mRNA	BICP22	No	111380	113888	-	-	-	-	-	-	-	-	-	-	0	0	1	0	1
mRNA	BICP22	Splice	111828	113912	111828	112283	112503	112570	112866	113912	-	-	-	-	1	0	0	0	1
mRNA	BICP22	Splice	111828	113888	111828	112076	112211	113888	-	-	-	-	-	-	1	0	0	0	1
mRNA	BICP22	Splice	111828	113888	111828	111898	112012	112076	112211	112283	112503	112570	113398	113888	1	0	0	0	1
mRNA	BICP22	Splice	111828	113888	111828	111898	112012	112076	112157	112283	112503	113888	-	-	1	0	0	0	1
mRNA	BICP22	Splice	111828	113888	111828	112283	112503	112570	113398	113888	-	-	-	-	1	2	0	0	3
mRNA	BICP22	Splice	111828	113888	111828	111898	112012	112570	113398	113888	-	-	-	-	0	1	0	0	1
mRNA	BICP22	Splice	111828	113888	111828	111898	112012	112076	112157	112283	112503	112570	113398	113888	0	1	0	0	1
mRNA	BICP22	Splice	111828	113888	111828	112283	112503	113888	-	-	-	-	-	-	0	1	0	0	1
mRNA	BICP22	Splice	111828	113888	111828	111898	112012	113888	-	-	-	-	-	-	1	1	1	0	3
mRNA	BICP22	Splice	111828	113888	111828	111898	112012	112076	112211	112283	112503	112570	113398	113888	0	0	2	0	2
mRNA	BICP22	Splice	111828	113888	111828	111898	111995	112076	112211	113888	-	-	-	-	0	0	1	0	1
mRNA	BICP22	Splice	111828	113888	111828	111898	112012	112094	112211	112283	112503	113888	-	-	0	0	2	0	2
mRNA	BICP22	Splice	111828	113888	111828	112076	112211	112570	113398	113888	-	-	-	-	0	0	1	0	1
mRNA	BICP22	Splice	111828	113888	111828	112076	112211	112283	112503	112570	113398	113888	-	-	0	1	2	0	3
mRNA	BICP22	Splice	111828	118661	111828	111898	112012	112283	112503	118661	-	-	-	-	0	0	1	0	1
mRNA	BICP22	Splice	111828	113888	111828	111898	112012	112094	112211	112570	112866	113888	-	-	2	0	2	0	4
mRNA	BICP22	Splice	111828	113888	111828	112076	112157	112570	112866	113888	-	-	-	-	0	0	1	0	1
mRNA	BICP22	Splice	111828	118661	111828	111898	112012	112283	112503	112570	112866	118661	-	-	2	1	1	0	4
mRNA	BICP22	Splice	111828	113888	111828	111898	112012	112283	112503	112570	112866	113888	-	-	6204	7084	7381	5631	26300
mRNA	BICP22	Splice	111828	113888	111828	112076	112211	112283	112503	112570	112866	113888	-	-	1200	1397	1525	1094	5216
mRNA	BICP22	Splice	111828	113888	111828	112283	112503	112570	112866	113888	-	-	-	-	334	364	339	358	1395
mRNA	BICP22	Splice	111828	113888	111828	111898	112012	112076	112211	112283	112503	112570	112866	113888	0	0	0	899	899
mRNA	BICP22	Splice	111828	113888	111828	111898	112012	112570	112866	113888	-	-	-	-	226	259	269	211	965
mRNA	BICP22	Splice	111828	113912	111828	111898	112012	112283	112503	112570	112866	113912	-	-	1	0	3	2	6
mRNA	BICP22	Splice	111828	113888	111828	111898	112012	112076	112211	112570	112866	113888	-	-	54	65	56	39	214
mRNA	BICP22	Splice	111828	113888	111828	111898	112012	112283	112503	113888	-	-	-	-	4	4	9	11	28
mRNA	BICP22	Splice	111828	113888	111828	111898	112012	112076	112157	112283	112503	112570	112866	113888	29	36	37	53	155
mRNA	BICP22	Splice	111828	113888	111828	111898	112012	112094	112211	112283	112503	112570	112866	113888	13	8	20	15	56
mRNA	BICP22	Splice	111828	113888	111828	112570	112866	113888	-	-	-	-	-	-	20	22	24	20	86
mRNA	BICP22	Splice	111828	113888	111828	111898	111995	112283	112503	112570	112866	113888	-	-	13	10	15	12	50
mRNA	BICP22	Splice	111828	113888	111828	112076	112211	112570	112866	113888	-	-	-	-	55	51	63	34	203
mRNA	BICP22	Splice	111828	113888	111828	111898	111995	112076	112211	112283	112503	112570	112866	113888	31	33	24	22	110
mRNA	BICP22	Splice	111828	113888	111828	111898	112012	112076	112211	112283	112503	113888	-	-	2	3	1	1	7
mRNA	BICP22	Splice	111828	113888	111828	111898	112012	112076	112157	112570	112866	113888	-	-	3	3	2	3	11
mRNA	BICP22	Splice	111828	113888	111828	112076	112157	112283	112503	112570	112866	113888	-	-	1	3	3	5	12
mRNA	BICP22	Splice	111828	113888	111828	112076	112211	112283	112503	113888	-	-	-	-	1	1	2	2	6
mRNA	BICP22	Splice	111828	113888	111828	111898	112012	112283	112503	112570	113398	113888	-	-	5	9	14	2	30
mRNA	BICP22	Splice	111828	113888	111828	111898	111995	112076	112211	112570	112866	113888	-	-	3	2	1	2	8
mRNA	BICP22	Splice	111828	113888	111828	111898	112012	112076	112157	113888	-	-	-	-	0	0	0	1	1
mRNA	BICP22	Splice	111828	113912	111828	111898	112012	112076	112211	112283	112503	112570	112866	113912	0	0	1	1	2
mRNA	BICP22	No	111828	113888	-	-	-	-	-	-	-	-	-	-	211	213	237	191	852
mRNA	BICP22	No	111828	113912	-	-	-	-	-	-	-	-	-	-	0	0	1	0	1
mRNA	BICP22	Splice	111845	113888	111845	112076	112157	112283	112866	113888	-	-	-	-	1	0	0	0	1
mRNA	BICP22	Splice	111845	113888	111845	111898	112012	112076	112157	112570	112866	113888	-	-	1	0	0	0	1
mRNA	BICP22	Splice	111845	113888	111845	111898	112012	112570	112866	113888	-	-	-	-	0	6	0	0	6
mRNA	BICP22	Splice	111845	113888	111845	111898	112012	112076	112211	112283	112503	112570	113398	113888	0	1	0	0	1
mRNA	BICP22	Splice	111845	113888	111845	111898	112012	112283	112503	112570	113398	113888	-	-	0	0	1	0	1
mRNA	BICP22	Splice	111845	113888	111845	111898	112012	112076	112211	112570	112866	113888	-	-	2	5	1	0	8
mRNA	BICP22	Splice	111845	113888	111845	112076	112211	112283	112503	112570	113398	113888	-	-	0	0	1	0	1
mRNA	BICP22	Splice	111845	113888	111845	112283	112503	112570	113398	113888	-	-	-	-	0	0	2	0	2
mRNA	BICP22	Splice	111845	113888	111845	111898	112012	112094	112211	112570	112866	113888	-	-	0	0	0	1	1
mRNA	BICP22	Splice	111845	113888	111845	111898	112012	112283	112503	112570	112866	113888	-	-	274	318	374	287	1253
mRNA	BICP22	Splice	111845	113888	111845	111898	112012	112076	112211	112283	112503	112570	112866	113888	43	36	54	46	179
mRNA	BICP22	Splice	111845	113888	111845	112076	112211	112283	112503	112570	112866	113888	-	-	51	58	63	65	237
mRNA	BICP22	Splice	111845	113888	111845	112283	112503	112570	112866	113888	-	-	-	-	32	16	35	27	110
mRNA	BICP22	Splice	111845	113888	111845	111898	112012	112076	112157	112283	112503	112570	112866	113888	2	2	4	3	11
mRNA	BICP22	Splice	111845	113888	111845	111898	111995	112076	112211	112283	112503	112570	112866	113888	1024	1045	1244	1	3314
mRNA	BICP22	Splice	111845	113888	111845	112076	112211	112570	112866	113888	-	-	-	-	2	5	4	2	13
mRNA	BICP22	Splice	111845	113888	111845	111898	112012	112570	112866	113888	-	-	-	-	11	0	12	7	30
mRNA	BICP22	Splice	111845	113888	111845	112570	112866	113888	-	-	-	-	-	-	2	1	1	1	5
mRNA	BICP22	Splice	111845	113888	111845	111898	112012	112094	112211	112283	112503	112570	112866	113888	0	0	0	1	1
mRNA	BICP22	No	111845	113888	-	-	-	-	-	-	-	-	-	-	6	9	20	11	46
Antisense	BICP22	No	111941	112487	-	-	-	-	-	-	-	-	-	-	28	12	19	10	69
Antisense	BICP22	No	111941	112947	-	-	-	-	-	-	-	-	-	-	2	0	2	0	4
Antisense	BICP22	No	111941	113068	-	-	-	-	-	-	-	-	-	-	5	2	3	0	10
Antisense	BICP22	No	111941	112911	-	-	-	-	-	-	-	-	-	-	3	0	0	2	5
Antisense	BICP22	No	111941	113520	-	-	-	-	-	-	-	-	-	-	1	0	0	0	1
Antisense	BICP22	No	111941	113835	-	-	-	-	-	-	-	-	-	-	0	1	0	0	1
Antisense	BICP22	No	111989	112974	-	-	-	-	-	-	-	-	-	-	0	0	0	1	1
mRNA	BICP22	Splice	112010	113888	112010	112094	112211	112283	112503	112570	112866	113888	-	-	0	1	0	0	1
mRNA	BICP22	Splice	112010	113888	112010	112283	112503	112570	113398	113888	-	-	-	-	1	1	0	0	2
mRNA	BICP22	Splice	112010	113888	112010	112283	112503	112570	112866	113888	-	-	-	-	122	182	163	203	670
mRNA	BICP22	Splice	112010	113888	112010	112076	112211	112283	112503	112570	112866	113888	-	-	38	64	58	45	205
mRNA	BICP22	Splice	112010	113888	112010	112076	112211	112570	112866	113888	-	-	-	-	0	2	5	8	15
mRNA	BICP22	Splice	112010	113888	112010	112570	112866	113888	-	-	-	-	-	-	4	5	6	5	20
mRNA	BICP22	Splice	112010	113888	112010	112076	112157	112283	112503	112570	112866	113888	-	-	0	1	1	2	4
mRNA	BICP22	No	112010	113888	-	-	-	-	-	-	-	-	-	-	8	6	7	3	24
mRNA	BICP22	Splice	112146	113888	112146	112283	112503	112570	112866	113888	-	-	-	-	850	926	929	917	3622
mRNA	BICP22	Splice	112146	113888	112146	112570	112866	113888	-	-	-	-	-	-	33	36	33	34	136
mRNA	BICP22	Splice	112146	113888	112146	112283	112503	112570	113398	113888	-	-	-	-	3	1	2	2	8
mRNA	BICP22	Splice	112146	113888	112146	112283	112503	113888	-	-	-	-	-	-	0	4	2	1	7
mRNA	BICP22	No	112146	113888	-	-	-	-	-	-	-	-	-	-	22	14	25	22	83
mRNA	BICP22	No	112156	112487	-	-	-	-	-	-	-	-	-	-	2	1	1	0	4
mRNA	BICP22	Splice	112537	113888	112537	112570	112866	113888	-	-	-	-	-	-	163	191	286	257	897
mRNA	BICP22	Splice	112537	113888	112537	112570	113398	113888	-	-	-	-	-	-	0	1	1	3	5
mRNA	BICP22	No	112537	113888	-	-	-	-	-	-	-	-	-	-	2	5	3	2	12
mRNA	BICP22	No	112550	113888	-	-	-	-	-	-	-	-	-	-	1	0	0	0	1
mRNA	BICP22	No	112869	113888	-	-	-	-	-	-	-	-	-	-	573	405	1131	698	2807
mRNA	BICP22	No	112897	113888	-	-	-	-	-	-	-	-	-	-	99	97	161	82	439
mRNA	BICP22	No	112897	113912	-	-	-	-	-	-	-	-	-	-	0	1	0	0	1
mRNA	BICP22	No	112962	113888	-	-	-	-	-	-	-	-	-	-	152	123	267	177	719
mRNA	BICP22	No	113001	113888	-	-	-	-	-	-	-	-	-	-	99	93	197	126	515
mRNA	BICP22	No	113086	113888	-	-	-	-	-	-	-	-	-	-	92	61	191	89	433
truncated	BICP22	No	113160	113888	-	-	-	-	-	-	-	-	-	-	338	262	547	417	1564
truncated	BICP22	No	113160	113912	-	-	-	-	-	-	-	-	-	-	0	0	0	1	1
truncated	BICP22	No	113175	113888	-	-	-	-	-	-	-	-	-	-	124	82	256	156	618
truncated	BICP22	No	113175	113912	-	-	-	-	-	-	-	-	-	-	0	0	1	0	1
truncated	BICP22	No	113186	113888	-	-	-	-	-	-	-	-	-	-	65	54	109	82	310
truncated	BICP22	No	113260	113888	-	-	-	-	-	-	-	-	-	-	171	109	336	168	784
truncated	BICP22	No	113301	113888	-	-	-	-	-	-	-	-	-	-	90	58	165	80	393
truncated	BICP22	No	113388	113888	-	-	-	-	-	-	-	-	-	-	428	244	966	495	2133
truncated	BICP22	No	113388	113912	-	-	-	-	-	-	-	-	-	-	0	1	2	0	3
truncated	BICP22	No	113409	113888	-	-	-	-	-	-	-	-	-	-	713	389	1769	780	3651
truncated	BICP22	No	113409	113912	-	-	-	-	-	-	-	-	-	-	0	0	1	0	1
truncated	BICP22	No	113587	113888	-	-	-	-	-	-	-	-	-	-	208	136	455	181	980
