# Supplementary material for: In-Depth Temporal Transcriptome Profiling of an Alphaherpesvirus Using Nanopore Sequencing
Source: Viruses. 2022 Jun 13;14(6):1289. doi: 10.3390/v14061289 (PMC9229804; doi:10.3390/v14061289)
Supplement: Supplementary file 1 [file viruses-14-01289-s001.zip › SupplementaryTableS2.xlsx]

## Sheet: TSS_regions
Gene	Transcript	ORF position in cluster	All ORFs in Cluster	strand	canonic.TSS	TSS	TSS type	TSS.start	TSS.end	canonic.TES	CDS.start	CDS.end	contig	source
circ	CIRC	monocistronic	monocistronic	+	469	469	canonic	459	1217	1279	487	1227	JX898220.1	LoRTIA
ul54	UL54	C	UL52-53-54	-	2946	2946	canonic	2936	2956	1617	1648	2850	JX898220.1	LoRTIA
ul53	UL53	B	UL52-53-54	-	4163	4163	canonic	4153	4173	1617	3026	4042	JX898220.1	LoRTIA
ul52	UL52	A	UL52-53-54	-	7492	7492	canonic	7292	7502	1617	4017	7253	JX898220.1	LoRTIA
ul51	UL51	monocistronic	UL51	+	7057	7057	canonic	7047	7973	8013	7252	7983	JX898220.1	LoRTIA
ul50	UL50	NA	UL50	-	9222	9222	canonic	9022	9232	8028	8061	9038	JX898220.1	LoRTIA
ul49.5	UL49.5	A	UL49.5-49	+	8877	8877	canonic	8867	9077	10264	8986	9276	JX898220.1	LoRTIA
ul49	UL49	B	UL49.5-49	+	9334	9334	canonic	9324	9344	10264	9400	10176	JX898220.1	LoRTIA
ul48	UL48	A	UL48-47-46	+	10282	10282	canonic	10292	10482	12269	10291	11808	JX898220.1	LoRTIA
ul47	UL47	B	UL48-47-46	+	11939	11939	canonic	11929	11949	16622	11979	14204	JX898220.1	LoRTIA
ul46	UL46	C	UL48-47-46	+	14315	14315	canonic	14305	14325	16622	14337	16583	JX898220.1	LoRTIA
ul44	UL44	C	UL42-43-44	-	18304	18304	canonic	18294	18314	16653	16706	18232	JX898220.1	LoRTIA
ul43	UL43	B	UL42-43-44	-	19570	19570	canonic	19560	19580	16653	18412	19548	JX898220.1	LoRTIA
ul42	UL42	A	UL42-43-44	-	20904	20904	canonic	20704	20914	19606	19621	20847	JX898220.1	LoRTIA
ul41	UL41	monocistronic	UL41	+	21046	21046	canonic	21036	22461	22496	21092	22471	JX898220.1	LoRTIA
ul40	UL40	B	UL39-40	-	23630	23630	canonic	23620	23640	22493	22587	23534	JX898220.1	LoRTIA
ul39	UL39	A	UL39-40	-	26125	26125	canonic	25925	26135	23477	23554	25917	JX898220.1	LoRTIA
ul38	UL38	monocistronic	UL38	-	27724	27724	canonic	26269	27734	26221	26259	27683	JX898220.1	LoRTIA
ul37	UL37	A	UL37-36	+	27870	27870	canonic	27860	28070	40911	27899	30979	JX898220.1	LoRTIA
ul36	UL36	B	UL37-36	+	31044	31044	canonic	31034	31054	40911	30942	40817	JX898220.1	LoRTIA
ul35	UL35	C	UL33-34-35	-	41372	41372	canonic	41362	41382	40935	40978	41352	JX898220.1	LoRTIA
ul34	UL34	B	UL33-34-35	-	42224	42224	canonic	42214	42234	40935	41397	42179	JX898220.1	LoRTIA
ul33	UL33	A	UL33-34-35	-	42738	42738	canonic	42538	42748	40935	42290	42616	JX898220.1	LoRTIA
ul32	UL32	A	UL32-31	+	42349	42349	canonic	42339	42549	45566	42597	44402	JX898220.1	LoRTIA
ul31	UL31	B	UL32-31	+	44223	44223	canonic	44213	44233	45566	44395	45483	JX898220.1	LoRTIA
ul30	UL30	monocistronic	UL30	-	49176	49176	canonic	48976	49186	45362	45407	49150	JX898220.1	LoRTIA
ul29	UL29	monocistronic	UL29	+	49268	49268	canonic	49258	53003	53139	49405	53013	JX898220.1	LoRTIA
ul28	UL28	A	UL28-27	+	53120	53120	canonic	53110	53320	58417	53228	55708	JX898220.1	LoRTIA
ul27	UL27	B	UL28-27	+	55445	55445	canonic	55435	55455	58417	55564	58365	JX898220.1	LoRTIA
ul26.5	UL26.5	D	UL24-25-26-26.5	-	59862	59862	canonic	59852	59872	58722	58853	59779	JX898220.1	LoRTIA
ul26	UL26	C	UL24-25-26-26.5	-	60718	60718	canonic	60708	60728	58722	58853	60718	JX898220.1	LoRTIA
ul25	UL25	B	UL24-25-26-26.5	-	62879	62879	canonic	62869	62889	58722	60777	62573	JX898220.1	LoRTIA
ul24	UL24	A	UL24-25-26-26.5	-	63587	63587	canonic	63387	63597	58722	62555	63436	JX898220.1	LoRTIA
ul23	UL23	A	UL23-22	+	63300	63300	canonic	63290	63500	67288	63435	64514	JX898220.1	LoRTIA
ul22	UL22	B	UL23-22	+	64539	64539	canonic	64529	64549	67288	64630	67158	JX898220.1	LoRTIA
ul21	UL21	monocistronic	UL21	-	69088	69088	canonic	67318	69098	67253	67308	69044	JX898220.1	LoRTIA
ul20	UL20	A	UL20-19-18	+	69140	69140	canonic	69130	69340	75218	69156	69851	JX898220.1	LoRTIA
ul19	UL19	B	UL20-19-18	+	69897	69897	canonic	69887	69907	75218	69924	74093	JX898220.1	LoRTIA
ul18	UL18	C	UL20-19-18	+	74152	74152	canonic	74142	74162	75218	74182	75132	JX898220.1	LoRTIA
ul15	UL15	monocistronic	UL15	-	81055	81055	canonic	79846	81065	79804	79836	80858	JX898220.1	LoRTIA
ul17	UL17	A	UL17-16	+	76278	76278	canonic	76268	76478	79804	76531	78639	JX898220.1	LoRTIA
ul16	UL16	B	UL17-16	+	78441	78441	canonic	78431	78451	79804	78673	79704	JX898220.1	LoRTIA
ul14	UL14	A	UL14-13-12-11	+	80593	80593	canonic	80583	80793	84715	80921	81589	JX898220.1	LoRTIA
ul13	UL13	B	UL14-13-12-11	+	81408	81408	canonic	81398	81418	84715	81504	82985	JX898220.1	LoRTIA
ul12	UL12	C	UL14-13-12-11	+	82630	82630	canonic	82620	82640	84715	82982	84445	JX898220.1	LoRTIA
ul11	UL11	D	UL14-13-12-11	+	84038	84038	canonic	84028	84048	84715	84397	84666	JX898220.1	LoRTIA
ul10	UL10	monocistronic	UL10	-	86138	86138	canonic	85938	86148	84716	84816	86051	JX898220.1	LoRTIA
ul9	UL9	A	UL9-8	+	85711	85711	canonic	85701	85911	91009	86050	88635	JX898220.1	LoRTIA
ul8	UL8	B	UL9-8	+	88299	88299	canonic	88289	88309	91009	88696	90942	JX898220.1	LoRTIA
ul7	UL7	B	UL6-7	-	92093	92093	canonic	92083	92103	90901	90995	91897	JX898220.1	LoRTIA
ul6	UL6	A	UL6-7	-	93973	93973	canonic	93773	93983	90901	91854	93932	JX898220.1	LoRTIA
ul5	UL5	A	UL5-4	+	93921	93921	canonic	93911	94121	96616	93982	96498	JX898220.1	LoRTIA
ul4	UL4	B	UL5-4	+	96481	96481	canonic	96471	96491	96519	96519	97079	JX898220.1	LoRTIA
ul3.5	UL3.5	D	UL3-3.5-2-1	-	97558	97558	canonic	97548	97568	97095	97143	97523	JX898220.1	LoRTIA
ul3	UL3	C	UL3-3.5-2-1	-	98163	98163	canonic	98153	98173	97095	97526	98140	JX898220.1	LoRTIA
ul2	UL2	B	UL3-3.5-2-1	-	99247	99247	canonic	99237	99257	97095	98187	98801	JX898220.1	LoRTIA
ul1	UL1	A	UL3-3.5-2-1	-	99602	99602	canonic	99402	99612	97095	99094	99570	JX898220.1	LoRTIA
ul0.7	UL0.7	A	UL0.7-0.5	+	99409	99409	canonic	99399	99609	100385	99467	99760	JX898220.1	LoRTIA
ul0.5	UL0.5	B	UL0.7-0.5	+	99655	99655	canonic	99645	99665	100385	100055	100318	JX898220.1	LoRTIA
bICP0	BICP0	monocistronic	BICP0	-	102962	102962	canonic	102762	102972	100687	100898	102949	JX898220.1	LoRTIA
LR-ORF2	LR-ORF2	monocistronic	LR-ORF2	+	100717	100717	canonic	100707	101252	NA	100717	101262	JX898220.1	LoRTIA
LR-ORF1	LR-ORF1	monocistronic	LR-ORF1	+	101109	101109	canonic	101099	102133	NA	101109	102143	JX898220.1	LoRTIA
bICP4	BICP4	monocistronic	BICP4	-	108790	108790	canonic	103917	108800	103841	103907	107941	JX898220.1	LoRTIA
OriS-RNA	ORIS-RNA	monocistronic	ORIS-RNA	-	111432	111432	canonic	111442	111442	110429	110429	111432	JX898220.1	LoRTIA
bICP22	BICP22	monocistronic	BICP22	+	111828	111828	canonic	111818	112028	113888	112888	113790	JX898220.1	LoRTIA
us1.67	US1.67	B	US2-1.67	-	114898	114898	canonic	114888	114908	113909	114135	114866	JX898220.1	LoRTIA
us2	US2	A	US2-1.67	-	115857	115857	canonic	115657	115867	113909	114923	115234	JX898220.1	LoRTIA
us3	US3	A	US3-4	+	115635	115635	canonic	115625	115835	118661	115719	117125	JX898220.1	LoRTIA
us4	US4	B	US3-4	+	117184	117184	canonic	117174	117194	118661	117260	118594	JX898220.1	LoRTIA
us6	US6	A	US6-7	+	118785	118785	canonic	118775	118985	121359	118819	120072	JX898220.1	LoRTIA
us7	US7	B	US6-7	+	120177	120177	canonic	120167	120187	121359	120210	121358	JX898220.1	LoRTIA
us8	US8	A	US8-9	+	121536	121536	canonic	121526	121736	123733	121637	123364	JX898220.1	LoRTIA
us9	US9	B	US8-9	+	123453	123453	canonic	123443	123463	124009	123470	123904	JX898220.1	LoRTIA
bICP22-2	BICP22-2	monocistronic	BICP22-2	-	126234	126234	canonic	126034	126244	113888	124272	125174	JX898220.1	LoRTIA
Oris-RNA2	ORIS-RNA2	monocistronic	ORIS-RNA2	+	126630	126630	canonic	126620	127623	110429	126630	127633	JX898220.1	LoRTIA
bICP4-2	BICP4-2	monocistronic	BICP4-2	+	129272	129272	canonic	129262	134145	132272	130121	134155	JX898220.1	LoRTIA
bICP22	BICP22-S2	monocistronic	BICP22-S2	+	111828	112142	alternative	112132	112152	124174	112888	113790	JX898220.1	LoRTIA
bICP22-2	BICP22-2-S2	monocistronic	BICP22-2-S2	-	126234	125916	alternative	125906	125926	124174	124272	125174	JX898220.1	LoRTIA
ul46	UL46.6	C	UL48-47-46	+	14315	15173	alternative	15163	15183	16622	14337	16583	JX898220.1	LoRTIA
us4	US4.5	B	US3-4	+	117184	117860	alternative	117850	117870	118661	117260	118594	JX898220.1	LoRTIA
ul10	UL10.1-L3	monocistronic	UL10.1-L3	-	86138	85332	alternative	85322	85342	84716	84816	86051	JX898220.1	LoRTIA
